# Supplementary material for: Dexamethasone-Loaded Bioactive Coatings on Medical Grade Stainless Steel Promote Osteointegration
Source: Pharmaceutics. 2021 Apr 16;13(4):568. doi: 10.3390/pharmaceutics13040568 (PMC8073817; doi:10.3390/pharmaceutics13040568)
Supplement: Supplementary file 1 [file pharmaceutics-13-00568-s001.zip]

Archive with 1 entries (1 files):
- pharmaceutics-1167956-supplementary.pdf
